# Supplementary material for: Hierarchical Development of Early Visual-Spatial Abilities – A Taxonomy Based Assessment Using the MaGrid App
Source: Front Psychol. 2020 May 20;11:871. doi: 10.3389/fpsyg.2020.00871 (PMC7251177; doi:10.3389/fpsyg.2020.00871)
Supplement: Supplementary file 2 [file Data_Sheet_2.csv]

ID	Individual Code		character string
Condition	Condition: Device first used		1;2		1=Tablet;2=Paper-pencil		NOMINAL
Age_months	Age of the participant in months		numeric				SCALE
Age_years	Age of the participant in years		numeric				SCALE
Age_group	Age group		1;2;3		1=4.01-4.1; 2=4.11-5.07; 3=5.08-6.06		ORDINAL
Sex	Gender		1;2		1=male ; 2=female		NOMINAL
Citizenship	Citizienship		character string
Handedness	Handedness		1;2		1=Correct-handed;2=left-handed		NOMINAL
Tablet	Tablet use	Have you used a tablet before?	0;1		0=No;1=Yes		NOMINAL
Finde_die_Form_1	Tablet: RG.T.1;spatial-geometry skills, choosing the right forms, Item_1	Choose the form you see in the booklet and tap on it.	0;1		0=Incorrect;1=Correct		NOMINAL
Finde_die_Form_2	Tablet: RG.T.1;spatial-geometry skills, choosing the right forms, Item_2	Choose the form you see in the booklet and tap on it.	0;1		0=Incorrect;1=Correct		NOMINAL
Finde_die_Form_3	Tablet: RG.T.1;spatial-geometry skills, choosing the right forms, Item_3	Choose the form you see in the booklet and tap on it.	0;1		0=Incorrect;1=Correct		NOMINAL
Finde_die_Form_4	Tablet: RG.T.1;spatial-geometry skills, choosing the right forms, Item_4	Choose the form you see in the booklet and tap on it.	0;1		0=Incorrect;1=Correct		NOMINAL
Finde_die_Form_5	Tablet: RG.T.1;spatial-geometry skills, choosing the right forms, Item_5	Choose the form you see in the booklet and tap on it.	0;1		0=Incorrect;1=Correct		NOMINAL
Finde_die_Form_6	Tablet: RG.T.1;spatial-geometry skills, choosing the right forms, Item_6	Choose the form you see in the booklet and tap on it.	0;1		0=Incorrect;1=Correct		NOMINAL
Finde_die_Form_7	Tablet: RG.T.1;spatial-geometry skills, choosing the right forms, Item_7	Choose the form you see in the booklet and tap on it.	0;1		0=Incorrect;1=Correct		NOMINAL
Finde_die_Form_8	Tablet: RG.T.1;spatial-geometry skills, choosing the right forms, Item_8	Choose the form you see in the booklet and tap on it.	0;1		0=Incorrect;1=Correct		NOMINAL
Finde_die_Form_9	Tablet: RG.T.1;spatial-geometry skills, choosing the right forms, Item_9	Choose the form you see in the booklet and tap on it.	0;1		0=Incorrect;1=Correct		NOMINAL
Finde_die_Form_10	Tablet: RG.T.1;spatial-geometry skills, choosing the right forms, Item_10	Choose the form you see in the booklet and tap on it.	0;1		0=Incorrect;1=Correct		NOMINAL
Finde_die_Form_11	Tablet: RG.T.1;spatial-geometry skills, choosing the right forms, Item_11	Choose the form you see in the booklet and tap on it.	0;1		0=Incorrect;1=Correct		NOMINAL
Finde_die_Form_12	Tablet: RG.T.1;spatial-geometry skills, choosing the right forms, Item_12	Choose the form you see in the booklet and tap on it.	0;1		0=Incorrect;1=Correct		NOMINAL
Finde_die_Form_13	Tablet: RG.T.1;spatial-geometry skills, choosing the right forms, Item_13	Choose the form you see in the booklet and tap on it.	0;1		0=Incorrect;1=Correct		NOMINAL
Finde_die_Form_14	Tablet: RG.T.1;spatial-geometry skills, choosing the right forms, Item_14	Choose the form you see in the booklet and tap on it.	0;1		0=Incorrect;1=Correct		NOMINAL
Finde_die_Form_15	Tablet: RG.T.1;spatial-geometry skills, choosing the right forms, Item_15	Choose the form you see in the booklet and tap on it.	0;1		0=Incorrect;1=Correct		NOMINAL
Finde_die_Form_16	Tablet: RG.T.1;spatial-geometry skills, choosing the right forms, Item_16	Choose the form you see in the booklet and tap on it.	0;1		0=Incorrect;1=Correct		NOMINAL
G_1	Tablet: RG.T.2:spatial-geometry skills, close forms, Item_1	Choose the form you see in the booklet out of the incomplete forms and tap on it.	0;1		0=Incorrect;1=Correct		NOMINAL
G_2	Tablet: RG.T.2:spatial-geometry skills, close forms, Item_2	Choose the form you see in the booklet out of the incomplete forms and tap on it.	0;1		0=Incorrect;1=Correct		NOMINAL
G_3	Tablet: RG.T.2:spatial-geometry skills, close forms, Item_3	Choose the form you see in the booklet out of the incomplete forms and tap on it.	0;1		0=Incorrect;1=Correct		NOMINAL
G_4	Tablet: RG.T.2:spatial-geometry skills, close forms, Item_4	Choose the form you see in the booklet out of the incomplete forms and tap on it.	0;1		0=Incorrect;1=Correct		NOMINAL
G_5	Tablet: RG.T.2:spatial-geometry skills, close forms, Item_5	Choose the form you see in the booklet out of the incomplete forms and tap on it.	0;1		0=Incorrect;1=Correct		NOMINAL
G_6	Tablet: RG.T.2:spatial-geometry skills, close forms, Item_6	Choose the form you see in the booklet out of the incomplete forms and tap on it.	0;1		0=Incorrect;1=Correct		NOMINAL
G_7	Tablet: RG.T.2:spatial-geometry skills, close forms, Item_7	Choose the form you see in the booklet out of the incomplete forms and tap on it.	0;1		0=Incorrect;1=Correct		NOMINAL
G_8	Tablet: RG.T.2:spatial-geometry skills, close forms, Item_8	Choose the form you see in the booklet out of the incomplete forms and tap on it.	0;1		0=Incorrect;1=Correct		NOMINAL
G_9	Tablet: RG.T.2:spatial-geometry skills, close forms, Item_9	Choose the form you see in the booklet out of the incomplete forms and tap on it.	0;1		0=Incorrect;1=Correct		NOMINAL
G_10	Tablet: RG.T.2:spatial-geometry skills, close forms, Item_10	Choose the form you see in the booklet out of the incomplete forms and tap on it.	0;1		0=Incorrect;1=Correct		NOMINAL
G_11	Tablet: RG.T.2:spatial-geometry skills, close forms, Item_11	Choose the form you see in the booklet out of the incomplete forms and tap on it.	0;1		0=Incorrect;1=Correct		NOMINAL
G_12	Tablet: RG.T.2:spatial-geometry skills, close forms, Item_12	Choose the form you see in the booklet out of the incomplete forms and tap on it.	0;1		0=Incorrect;1=Correct		NOMINAL
G_13	Tablet: RG.T.2:spatial-geometry skills, close forms, Item_13	Choose the form you see in the booklet out of the incomplete forms and tap on it.	0;1		0=Incorrect;1=Correct		NOMINAL
G_14	Tablet: RG.T.2:spatial-geometry skills, close forms, Item_14	Choose the form you see in the booklet out of the incomplete forms and tap on it.	0;1		0=Incorrect;1=Correct		NOMINAL
G_15	Tablet: RG.T.2:spatial-geometry skills, close forms, Item_15	Choose the form you see in the booklet out of the incomplete forms and tap on it.	0;1		0=Incorrect;1=Correct		NOMINAL
G_16	Tablet: RG.T.2:spatial-geometry skills, close forms, Item_16	Choose the form you see in the booklet out of the incomplete forms and tap on it.	0;1		0=Incorrect;1=Correct		NOMINAL
Rot_1	Tablet: RG.T.3:spatial-geometry skills, rotation of forms, Item_1	Tap the button to rotate the forms until they fit the forms shown in the booklet.	0;1		0=Incorrect;1=Correct		NOMINAL
Rot_2	Tablet: RG.T.3:spatial-geometry skills, rotation of forms, Item_2	Tap the button to rotate the forms until they fit the forms shown in the booklet.	0;1		0=Incorrect;1=Correct		NOMINAL
Rot_3	Tablet: RG.T.3:spatial-geometry skills, rotation of forms, Item_3	Tap the button to rotate the forms until they fit the forms shown in the booklet.	0;1		0=Incorrect;1=Correct		NOMINAL
Rot_4	Tablet: RG.T.3:spatial-geometry skills, rotation of forms, Item_4	Tap the button to rotate the forms until they fit the forms shown in the booklet.	0;1		0=Incorrect;1=Correct		NOMINAL
Rot_5	Tablet: RG.T.3:spatial-geometry skills, rotation of forms, Item_5	Tap the button to rotate the forms until they fit the forms shown in the booklet.	0;1		0=Incorrect;1=Correct		NOMINAL
Rot_6	Tablet: RG.T.3:spatial-geometry skills, rotation of forms, Item_6	Tap the button to rotate the forms until they fit the forms shown in the booklet.	0;1		0=Incorrect;1=Correct		NOMINAL
Rot_7	Tablet: RG.T.3:spatial-geometry skills, rotation of forms, Item_7	Tap the button to rotate the forms until they fit the forms shown in the booklet.	0;1		0=Incorrect;1=Correct		NOMINAL
Rot_8	Tablet: RG.T.3:spatial-geometry skills, rotation of forms, Item_8	Tap the button to rotate the forms until they fit the forms shown in the booklet.	0;1		0=Incorrect;1=Correct		NOMINAL
Rot_9	Tablet: RG.T.3:spatial-geometry skills, rotation of forms, Item_9	Tap the button to rotate the forms until they fit the forms shown in the booklet.	0;1		0=Incorrect;1=Correct		NOMINAL
Rot_10	Tablet: RG.T.3:spatial-geometry skills, rotation of forms, Item_10	Tap the button to rotate the forms until they fit the forms shown in the booklet.	0;1		0=Incorrect;1=Correct		NOMINAL
Rot_11	Tablet: RG.T.3:spatial-geometry skills, rotation of forms, Item_11	Tap the button to rotate the forms until they fit the forms shown in the booklet.	0;1		0=Incorrect;1=Correct		NOMINAL
Rot_12	Tablet: RG.T.3:spatial-geometry skills, rotation of forms, Item_12	Tap the button to rotate the forms until they fit the forms shown in the booklet.	0;1		0=Incorrect;1=Correct		NOMINAL
Rot_13	Tablet: RG.T.3:spatial-geometry skills, rotation of forms, Item_13	Tap the button to rotate the forms until they fit the forms shown in the booklet.	0;1		0=Incorrect;1=Correct		NOMINAL
Rot_14	Tablet: RG.T.3:spatial-geometry skills, rotation of forms, Item_14	Tap the button to rotate the forms until they fit the forms shown in the booklet.	0;1		0=Incorrect;1=Correct		NOMINAL
Rot_15	Tablet: RG.T.3:spatial-geometry skills, rotation of forms, Item_15	Tap the button to rotate the forms until they fit the forms shown in the booklet.	0;1		0=Incorrect;1=Correct		NOMINAL
Rot_16	Tablet: RG.T.3:spatial-geometry skills, rotation of forms, Item_16	Tap the button to rotate the forms until they fit the forms shown in the booklet.	0;1		0=Incorrect;1=Correct		NOMINAL
TanFirstPartTwo_1	Tablet: RG.T.5:spatial-geometry skills, building with forms, Item_1	Put the forms together until they fit the figure shown in the booklet.	0;1		0=Incorrect;1=Correct		NOMINAL
TanFirstPartTwo_2	Tablet: RG.T.5:spatial-geometry skills, building with forms, Item_2	Put the forms together until they fit the figure shown in the booklet.	0;1		0=Incorrect;1=Correct		NOMINAL
TanFirstPartTwo_3	Tablet: RG.T.5:spatial-geometry skills, building with forms, Item_3	Put the forms together until they fit the figure shown in the booklet.	0;1		0=Incorrect;1=Correct		NOMINAL
TanFirstPartTwo_4	Tablet: RG.T.5:spatial-geometry skills, building with forms, Item_4	Put the forms together until they fit the figure shown in the booklet.	0;1		0=Incorrect;1=Correct		NOMINAL
TanFirstPartTwo_5	Tablet: RG.T.5:spatial-geometry skills, building with forms, Item_5	Put the forms together until they fit the figure shown in the booklet.	0;1		0=Incorrect;1=Correct		NOMINAL
TanFirstPartTwo_6	Tablet: RG.T.5:spatial-geometry skills, building with forms, Item_6	Put the forms together until they fit the figure shown in the booklet.	0;1		0=Incorrect;1=Correct		NOMINAL
TanFirstPartTwo_7	Tablet: RG.T.5:spatial-geometry skills, building with forms, Item_7	Put the forms together until they fit the figure shown in the booklet.	0;1		0=Incorrect;1=Correct		NOMINAL
TanFirstPartTwo_8	Tablet: RG.T.5:spatial-geometry skills, building with forms, Item_8	Put the forms together until they fit the figure shown in the booklet.	0;1		0=Incorrect;1=Correct		NOMINAL
TanFirstPartTwo_9	Tablet: RG.T.5:spatial-geometry skills, building with forms, Item_9	Put the forms together until they fit the figure shown in the booklet.	0;1		0=Incorrect;1=Correct		NOMINAL
TanFirstPartTwo_10	Tablet: RG.T.5:spatial-geometry skills, building with forms, Item_10	Put the forms together until they fit the figure shown in the booklet.	0;1		0=Incorrect;1=Correct		NOMINAL
TanFirstPartTwo_11	Tablet: RG.T.5:spatial-geometry skills, building with forms, Item_11	Put the forms together until they fit the figure shown in the booklet.	0;1		0=Incorrect;1=Correct		NOMINAL
TanFirstPartTwo_12	Tablet: RG.T.5:spatial-geometry skills, building with forms, Item_12	Put the forms together until they fit the figure shown in the booklet.	0;1		0=Incorrect;1=Correct		NOMINAL
TanFirstPartTwo_13	Tablet: RG.T.5:spatial-geometry skills, building with forms, Item_13	Put the forms together until they fit the figure shown in the booklet.	0;1		0=Incorrect;1=Correct		NOMINAL
TanFirstPartTwo_14	Tablet: RG.T.5:spatial-geometry skills, building with forms, Item_14	Put the forms together until they fit the figure shown in the booklet.	0;1		0=Incorrect;1=Correct		NOMINAL
NRep_1	Tablet: RG.T.4:spatial-geometry skills, reproduce forms, Item_1	Try to reproduce the form shown in the booklet.	0;1		0=Incorrect;1=Correct		NOMINAL
NRep_2	Tablet: RG.T.4:spatial-geometry skills, reproduce forms, Item_2	Try to reproduce the form shown in the booklet.	0;1		0=Incorrect;1=Correct		NOMINAL
NRep_3	Tablet: RG.T.4:spatial-geometry skills, reproduce forms, Item_3	Try to reproduce the form shown in the booklet.	0;1		0=Incorrect;1=Correct		NOMINAL
NRep_4	Tablet: RG.T.4:spatial-geometry skills, reproduce forms, Item_4	Try to reproduce the form shown in the booklet.	0;1		0=Incorrect;1=Correct		NOMINAL
NRep_5	Tablet: RG.T.4:spatial-geometry skills, reproduce forms, Item_5	Try to reproduce the form shown in the booklet.	0;1		0=Incorrect;1=Correct		NOMINAL
NRep_6	Tablet: RG.T.4:spatial-geometry skills, reproduce forms, Item_6	Try to reproduce the form shown in the booklet.	0;1		0=Incorrect;1=Correct		NOMINAL
NRep_7	Tablet: RG.T.4:spatial-geometry skills, reproduce forms, Item_7	Try to reproduce the form shown in the booklet.	0;1		0=Incorrect;1=Correct		NOMINAL
NRep_8	Tablet: RG.T.4:spatial-geometry skills, reproduce forms, Item_8	Try to reproduce the form shown in the booklet.	0;1		0=Incorrect;1=Correct		NOMINAL
NRep_9	Tablet: RG.T.4:spatial-geometry skills, reproduce forms, Item_9	Try to reproduce the form shown in the booklet.	0;1		0=Incorrect;1=Correct		NOMINAL
NRep_10	Tablet: RG.T.4:spatial-geometry skills, reproduce forms, Item_10	Try to reproduce the form shown in the booklet.	0;1		0=Incorrect;1=Correct		NOMINAL
NRep_11	Tablet: RG.T.4:spatial-geometry skills, reproduce forms, Item_11	Try to reproduce the form shown in the booklet.	0;1		0=Incorrect;1=Correct		NOMINAL
NRep_12	Tablet: RG.T.4:spatial-geometry skills, reproduce forms, Item_12	Try to reproduce the form shown in the booklet.	0;1		0=Incorrect;1=Correct		NOMINAL
NRep_13	Tablet: RG.T.4:spatial-geometry skills, reproduce forms, Item_13	Try to reproduce the form shown in the booklet.	0;1		0=Incorrect;1=Correct		NOMINAL
NRep_14	Tablet: RG.T.4:spatial-geometry skills, reproduce forms, Item_14	Try to reproduce the form shown in the booklet.	0;1		0=Incorrect;1=Correct		NOMINAL
NRep_15	Tablet: RG.T.4:spatial-geometry skills, reproduce forms, Item_15	Try to reproduce the form shown in the booklet.	0;1		0=Incorrect;1=Correct		NOMINAL
NRep_16	Tablet: RG.T.4:spatial-geometry skills, reproduce forms, Item_16	Try to reproduce the form shown in the booklet.	0;1		0=Incorrect;1=Correct		NOMINAL
NRep_17	Tablet: RG.T.4:spatial-geometry skills, reproduce forms, Item_17	Try to reproduce the form shown in the booklet.	0;1		0=Incorrect;1=Correct		NOMINAL
NRep_18	Tablet: RG.T.4:spatial-geometry skills, reproduce forms, Item_18	Try to reproduce the form shown in the booklet.	0;1		0=Incorrect;1=Correct		NOMINAL
NRep_19	Tablet: RG.T.4:spatial-geometry skills, reproduce forms, Item_19	Try to reproduce the form shown in the booklet.	0;1		0=Incorrect;1=Correct		NOMINAL
NRep_20	Tablet: RG.T.4:spatial-geometry skills, reproduce forms, Item_20	Try to reproduce the form shown in the booklet.	0;1		0=Incorrect;1=Correct		NOMINAL
NRep_21	Tablet: RG.T.4:spatial-geometry skills, reproduce forms, Item_21	Try to reproduce the form shown in the booklet.	0;1		0=Incorrect;1=Correct		NOMINAL
NRep_22	Tablet: RG.T.4:spatial-geometry skills, reproduce forms, Item_22	Try to reproduce the form shown in the booklet.	0;1		0=Incorrect;1=Correct		NOMINAL
NRep_23	Tablet: RG.T.4:spatial-geometry skills, reproduce forms, Item_23	Try to reproduce the form shown in the booklet.	0;1		0=Incorrect;1=Correct		NOMINAL
NRep_24	Tablet: RG.T.4:spatial-geometry skills, reproduce forms, Item_24	Try to reproduce the form shown in the booklet.	0;1		0=Incorrect;1=Correct		NOMINAL
NRep_25	Tablet: RG.T.4:spatial-geometry skills, reproduce forms, Item_25	Try to reproduce the form shown in the booklet.	0;1		0=Incorrect;1=Correct		NOMINAL
NB1Rep_1	Tablet: RG.T.4:spatial-geometry skills, reproduce forms 2, Item_1	Try to reproduce the form shown on the right side of the tablet.	0;1		0=Incorrect;1=Correct		NOMINAL
NB1Rep_2	Tablet: RG.T.4:spatial-geometry skills, reproduce forms 2, Item_2	Try to reproduce the form shown on the right side of the tablet.	0;1		0=Incorrect;1=Correct		NOMINAL
NB1Rep_3	Tablet: RG.T.4:spatial-geometry skills, reproduce forms 2, Item_3	Try to reproduce the form shown on the right side of the tablet.	0;1		0=Incorrect;1=Correct		NOMINAL
NB1Rep_4	Tablet: RG.T.4:spatial-geometry skills, reproduce forms 2, Item_4	Try to reproduce the form shown on the right side of the tablet.	0;1		0=Incorrect;1=Correct		NOMINAL
NB1Rep_5	Tablet: RG.T.4:spatial-geometry skills, reproduce forms 2, Item_5	Try to reproduce the form shown on the right side of the tablet.	0;1		0=Incorrect;1=Correct		NOMINAL
NB1Rep_6	Tablet: RG.T.4:spatial-geometry skills, reproduce forms 2, Item_6	Try to reproduce the form shown on the right side of the tablet.	0;1		0=Incorrect;1=Correct		NOMINAL
NB1Rep_7	Tablet: RG.T.4:spatial-geometry skills, reproduce forms 2, Item_7	Try to reproduce the form shown on the right side of the tablet.	0;1		0=Incorrect;1=Correct		NOMINAL
NB1Rep_8	Tablet: RG.T.4:spatial-geometry skills, reproduce forms 2, Item_8	Try to reproduce the form shown on the right side of the tablet.	0;1		0=Incorrect;1=Correct		NOMINAL
NB1Rep_9	Tablet: RG.T.4:spatial-geometry skills, reproduce forms 2, Item_9	Try to reproduce the form shown on the right side of the tablet.	0;1		0=Incorrect;1=Correct		NOMINAL
NB1Rep_10	Tablet: RG.T.4:spatial-geometry skills, reproduce forms 2, Item_10	Try to reproduce the form shown on the right side of the tablet.	0;1		0=Incorrect;1=Correct		NOMINAL
NB1Rep_11	Tablet: RG.T.4:spatial-geometry skills, reproduce forms 2, Item_11	Try to reproduce the form shown on the right side of the tablet.	0;1		0=Incorrect;1=Correct		NOMINAL
NB1Rep_12	Tablet: RG.T.4:spatial-geometry skills, reproduce forms 2, Item_12	Try to reproduce the form shown on the right side of the tablet.	0;1		0=Incorrect;1=Correct		NOMINAL
NB1Rep_13	Tablet: RG.T.4:spatial-geometry skills, reproduce forms 2, Item_13	Try to reproduce the form shown on the right side of the tablet.	0;1		0=Incorrect;1=Correct		NOMINAL
NB1Rep_14	Tablet: RG.T.4:spatial-geometry skills, reproduce forms 2, Item_14	Try to reproduce the form shown on the right side of the tablet.	0;1		0=Incorrect;1=Correct		NOMINAL
NB1Rep_15	Tablet: RG.T.4:spatial-geometry skills, reproduce forms 2, Item_15	Try to reproduce the form shown on the right side of the tablet.	0;1		0=Incorrect;1=Correct		NOMINAL
NB1Rep_16	Tablet: RG.T.4:spatial-geometry skills, reproduce forms 2, Item_16	Try to reproduce the form shown on the right side of the tablet.	0;1		0=Incorrect;1=Correct		NOMINAL
Cut_1	Tablet: RG.T.S1:spatial-geometry skills, cut forms, Item_1	Draw a line to cut the form into two pieces of the same size.	0;1		0=Incorrect;1=Correct		NOMINAL
Cut_2	Tablet: RG.T.S1:spatial-geometry skills, cut forms, Item_2	Draw a line to cut the form into two pieces of the same size.	0;1		0=Incorrect;1=Correct		NOMINAL
Cut_3	Tablet: RG.T.S1:spatial-geometry skills, cut forms, Item_3	Draw a line to cut the form into two pieces of the same size.	0;1		0=Incorrect;1=Correct		NOMINAL
Cut_4	Tablet: RG.T.S1:spatial-geometry skills, cut forms, Item_4	Draw a line to cut the form into two pieces of the same size.	0;1		0=Incorrect;1=Correct		NOMINAL
Cut_5	Tablet: RG.T.S1:spatial-geometry skills, cut forms, Item_5	Draw a line to cut the form into two pieces of the same size.	0;1		0=Incorrect;1=Correct		NOMINAL
Cut_6	Tablet: RG.T.S1:spatial-geometry skills, cut forms, Item_6	Draw a line to cut the form into two pieces of the same size.	0;1		0=Incorrect;1=Correct		NOMINAL
Cut_7	Tablet: RG.T.S1:spatial-geometry skills, cut forms, Item_7	Draw a line to cut the form into two pieces of the same size.	0;1		0=Incorrect;1=Correct		NOMINAL
Cut_8	Tablet: RG.T.S1:spatial-geometry skills, cut forms, Item_8	Draw a line to cut the form into two pieces of the same size.	0;1		0=Incorrect;1=Correct		NOMINAL
Cut_9	Tablet: RG.T.S1:spatial-geometry skills, cut forms, Item_9	Draw a line to cut the form into two pieces of the same size.	0;1		0=Incorrect;1=Correct		NOMINAL
Cut_10	Tablet: RG.T.S1:spatial-geometry skills, cut forms, Item_10	Draw a line to cut the form into two pieces of the same size.	0;1		0=Incorrect;1=Correct		NOMINAL
Cut_11	Tablet: RG.T.S1:spatial-geometry skills, cut forms, Item_11	Draw a line to cut the form into two pieces of the same size.	0;1		0=Incorrect;1=Correct		NOMINAL
Cut_12	Tablet: RG.T.S1:spatial-geometry skills, cut forms, Item_12	Draw a line to cut the form into two pieces of the same size.	0;1		0=Incorrect;1=Correct		NOMINAL
Cut_13	Tablet: RG.T.S1:spatial-geometry skills, cut forms, Item_13	Draw a line to cut the form into two pieces of the same size.	0;1		0=Incorrect;1=Correct		NOMINAL
Cut_14	Tablet: RG.T.S1:spatial-geometry skills, cut forms, Item_14	Draw a line to cut the form into two pieces of the same size.	0;1		0=Incorrect;1=Correct		NOMINAL
Cut_15	Tablet: RG.T.S1:spatial-geometry skills, cut forms, Item_15	Draw a line to cut the form into two pieces of the same size.	0;1		0=Incorrect;1=Correct		NOMINAL
Cut_16	Tablet: RG.T.S1:spatial-geometry skills, cut forms, Item_16	Draw a line to cut the form into two pieces of the same size.	0;1		0=Incorrect;1=Correct		NOMINAL
Sym_1	Tablet: RG.T.S2:spatial-geometry skills, complete forms, Item_1	Complete the form so it looks similar to the form shown in the booklet.	0;1		0=Incorrect;1=Correct		NOMINAL
Sym_2	Tablet: RG.T.S2:spatial-geometry skills, complete forms, Item_2	Complete the form so it looks similar to the form shown in the booklet.	0;1		0=Incorrect;1=Correct		NOMINAL
Sym_3	Tablet: RG.T.S2:spatial-geometry skills, complete forms, Item_3	Complete the form so it looks similar to the form shown in the booklet.	0;1		0=Incorrect;1=Correct		NOMINAL
Sym_4	Tablet: RG.T.S2:spatial-geometry skills, complete forms, Item_4	Complete the form so it looks similar to the form shown in the booklet.	0;1		0=Incorrect;1=Correct		NOMINAL
Sym_5	Tablet: RG.T.S2:spatial-geometry skills, complete forms, Item_5	Complete the form so it looks similar to the form shown in the booklet.	0;1		0=Incorrect;1=Correct		NOMINAL
Sym_6	Tablet: RG.T.S2:spatial-geometry skills, complete forms, Item_6	Complete the form so it looks similar to the form shown in the booklet.	0;1		0=Incorrect;1=Correct		NOMINAL
Sym_7	Tablet: RG.T.S2:spatial-geometry skills, complete forms, Item_7	Complete the form so it looks similar to the form shown in the booklet.	0;1		0=Incorrect;1=Correct		NOMINAL
Sym_8	Tablet: RG.T.S2:spatial-geometry skills, complete forms, Item_8	Complete the form so it looks similar to the form shown in the booklet.	0;1		0=Incorrect;1=Correct		NOMINAL
Sym_9	Tablet: RG.T.S2:spatial-geometry skills, complete forms, Item_9	Complete the form so it looks similar to the form shown in the booklet.	0;1		0=Incorrect;1=Correct		NOMINAL
Sym_10	Tablet: RG.T.S2:spatial-geometry skills, complete forms, Item_10	Complete the form so it looks similar to the form shown in the booklet.	0;1		0=Incorrect;1=Correct		NOMINAL
Sym_11	Tablet: RG.T.S2:spatial-geometry skills, complete forms, Item_11	Complete the form so it looks similar to the form shown in the booklet.	0;1		0=Incorrect;1=Correct		NOMINAL
Sym_12	Tablet: RG.T.S2:spatial-geometry skills, complete forms, Item_12	Complete the form so it looks similar to the form shown in the booklet.	0;1		0=Incorrect;1=Correct		NOMINAL
Sym_13	Tablet: RG.T.S2:spatial-geometry skills, complete forms, Item_13	Complete the form so it looks similar to the form shown in the booklet.	0;1		0=Incorrect;1=Correct		NOMINAL
Sym_14	Tablet: RG.T.S2:spatial-geometry skills, complete forms, Item_14	Complete the form so it looks similar to the form shown in the booklet.	0;1		0=Incorrect;1=Correct		NOMINAL
Sym_15	Tablet: RG.T.S2:spatial-geometry skills, complete forms, Item_15	Complete the form so it looks similar to the form shown in the booklet.	0;1		0=Incorrect;1=Correct		NOMINAL
Sym_16	Tablet: RG.T.S2:spatial-geometry skills, complete forms, Item_16	Complete the form so it looks similar to the form shown in the booklet.	0;1		0=Incorrect;1=Correct		NOMINAL
FEW_FigurGrund_1	Paper-pencil: RG.PP.2 FEW2 Sub 4: spatial-geometry skills, form-ground perception, Item_1	Look at the forms in the figure below. Which of these forms can be found above?	0;1		0=Incorrect;1=Correct		NOMINAL
FEW_FigurGrund_2	Paper-pencil: RG.PP.2 FEW2 Sub 4: spatial-geometry skills, form-ground perception, Item_2	Look at the forms in the figure below. Which of these forms can be found above?	0;1		0=Incorrect;1=Correct		NOMINAL
FEW_FigurGrund_3	Paper-pencil: RG.PP.2 FEW2 Sub 4: spatial-geometry skills, form-ground perception, Item_3	Look at the forms in the figure below. Which of these forms can be found above?	0;1		0=Incorrect;1=Correct		NOMINAL
FEW_FigurGrund_4	Paper-pencil: RG.PP.2 FEW2 Sub 4: spatial-geometry skills, form-ground perception, Item_4	Look at the forms in the figure below. Which of these forms can be found above?	0;1		0=Incorrect;1=Correct		NOMINAL
FEW_FigurGrund_5	Paper-pencil: RG.PP.2 FEW2 Sub 4: spatial-geometry skills, form-ground perception, Item_5	Look at the forms in the figure below. Which of these forms can be found above?	0;1		0=Incorrect;1=Correct		NOMINAL
FEW_FigurGrund_6	Paper-pencil: RG.PP.2 FEW2 Sub 4: spatial-geometry skills, form-ground perception, Item_6	Look at the forms in the figure below. Which of these forms can be found above?	0;1		0=Incorrect;1=Correct		NOMINAL
FEW_FigurGrund_7	Paper-pencil: RG.PP.2 FEW2 Sub 4: spatial-geometry skills, form-ground perception, Item_7	Look at the forms in the figure below. Which of these forms can be found above?	0;1		0=Incorrect;1=Correct		NOMINAL
FEW_FigurGrund_8	Paper-pencil: RG.PP.2 FEW2 Sub 4: spatial-geometry skills, form-ground perception, Item_8	Look at the forms in the figure below. Which of these forms can be found above?	0;1		0=Incorrect;1=Correct		NOMINAL
FEW_FigurGrund_9	Paper-pencil: RG.PP.2 FEW2 Sub 4: spatial-geometry skills, form-ground perception, Item_9	Look at the forms in the figure below. Which of these forms can be found above?	0;1		0=Incorrect;1=Correct		NOMINAL
FEW_FigurGrund_10	Paper-pencil: RG.PP.2 FEW2 Sub 4: spatial-geometry skills, form-ground perception, Item_10	Look at the forms in the figure below. Which of these forms can be found above?	0;1		0=Incorrect;1=Correct		NOMINAL
FEW_FigurGrund_11	Paper-pencil: RG.PP.2 FEW2 Sub 4: spatial-geometry skills, form-ground perception, Item_11	Look at the forms in the figure below. Which of these forms can be found above?	0;1		0=Incorrect;1=Correct		NOMINAL
FEW_FigurGrund_12	Paper-pencil: RG.PP.2 FEW2 Sub 4: spatial-geometry skills, form-ground perception, Item_12	Look at the forms in the figure below. Which of these forms can be found above?	0;1		0=Incorrect;1=Correct		NOMINAL
FEW_FigurGrund_13	Paper-pencil: RG.PP.2 FEW2 Sub 4: spatial-geometry skills, form-ground perception, Item_13	Look at the forms in the figure below. Which of these forms can be found above?	0;1		0=Incorrect;1=Correct		NOMINAL
FEW_FigurGrund_14	Paper-pencil: RG.PP.2 FEW2 Sub 4: spatial-geometry skills, form-ground perception, Item_14	Look at the forms in the figure below. Which of these forms can be found above?	0;1		0=Incorrect;1=Correct		NOMINAL
FEW_FigurGrund_15	Paper-pencil: RG.PP.2 FEW2 Sub 4: spatial-geometry skills, form-ground perception, Item_15	Look at the forms in the figure below. Which of these forms can be found above?	0;1		0=Incorrect;1=Correct		NOMINAL
FEW_FigurGrund_16	Paper-pencil: RG.PP.2 FEW2 Sub 4: spatial-geometry skills, form-ground perception, Item_16	Look at the forms in the figure below. Which of these forms can be found above?	0;1		0=Incorrect;1=Correct		NOMINAL
FEW_FigurGrund_17	Paper-pencil: RG.PP.2 FEW2 Sub 4: spatial-geometry skills, form-ground perception, Item_17	Look at the forms in the figure below. Which of these forms can be found above?	0;1		0=Incorrect;1=Correct		NOMINAL
FEW_FigurGrund_18	Paper-pencil: RG.PP.2 FEW2 Sub 4: spatial-geometry skills, form-ground perception, Item_18	Look at the forms in the figure below. Which of these forms can be found above?	0;1		0=Incorrect;1=Correct		NOMINAL
FEW_GestaltSchl_1	Paper-pencil: RG.PP.2 FEW2 Sub 6, spatial-geometry skills, concluding forms, Item_1	Choose one of the three incomplete forms that can be completed to the form above.	0;1		0=Incorrect;1=Correct		NOMINAL
FEW_GestaltSchl_2	Paper-pencil: RG.PP.2 FEW2 Sub 6, spatial-geometry skills, concluding forms, Item_2	Choose one of the three incomplete forms that can be completed to the form above.	0;1		0=Incorrect;1=Correct		NOMINAL
FEW_GestaltSchl_3	Paper-pencil: RG.PP.2 FEW2 Sub 6, spatial-geometry skills, concluding forms, Item_3	Choose one of the three incomplete forms that can be completed to the form above.	0;1		0=Incorrect;1=Correct		NOMINAL
FEW_GestaltSchl_4	Paper-pencil: RG.PP.2 FEW2 Sub 6, spatial-geometry skills, concluding forms, Item_4	Choose one of the three incomplete forms that can be completed to the form above.	0;1		0=Incorrect;1=Correct		NOMINAL
FEW_GestaltSchl_5	Paper-pencil: RG.PP.2 FEW2 Sub 6, spatial-geometry skills, concluding forms, Item_5	Choose one of the three incomplete forms that can be completed to the form above.	0;1		0=Incorrect;1=Correct		NOMINAL
FEW_GestaltSchl_6	Paper-pencil: RG.PP.2 FEW2 Sub 6, spatial-geometry skills, concluding forms, Item_6	Choose one of the three incomplete forms that can be completed to the form above.	0;1		0=Incorrect;1=Correct		NOMINAL
FEW_GestaltSchl_7	Paper-pencil: RG.PP.2 FEW2 Sub 6, spatial-geometry skills, concluding forms, Item_7	Choose one of the three incomplete forms that can be completed to the form above.	0;1		0=Incorrect;1=Correct		NOMINAL
FEW_GestaltSchl_8	Paper-pencil: RG.PP.2 FEW2 Sub 6, spatial-geometry skills, concluding forms, Item_8	Choose one of the three incomplete forms that can be completed to the form above.	0;1		0=Incorrect;1=Correct		NOMINAL
FEW_GestaltSchl_9	Paper-pencil: RG.PP.2 FEW2 Sub 6, spatial-geometry skills, concluding forms, Item_9	Choose one of the three incomplete forms that can be completed to the form above.	0;1		0=Incorrect;1=Correct		NOMINAL
FEW_GestaltSchl_10	Paper-pencil: RG.PP.2 FEW2 Sub 6, spatial-geometry skills, concluding forms, Item_10	Choose one of the three incomplete forms that can be completed to the form above.	0;1		0=Incorrect;1=Correct		NOMINAL
FEW_GestaltSchl_11	Paper-pencil: RG.PP.2 FEW2 Sub 6, spatial-geometry skills, concluding forms, Item_11	Choose one of the three incomplete forms that can be completed to the form above.	0;1		0=Incorrect;1=Correct		NOMINAL
FEW_GestaltSchl_12	Paper-pencil: RG.PP.2 FEW2 Sub 6, spatial-geometry skills, concluding forms, Item_12	Choose one of the three incomplete forms that can be completed to the form above.	0;1		0=Incorrect;1=Correct		NOMINAL
FEW_GestaltSchl_13	Paper-pencil: RG.PP.2 FEW2 Sub 6, spatial-geometry skills, concluding forms, Item_13	Choose one of the three incomplete forms that can be completed to the form above.	0;1		0=Incorrect;1=Correct		NOMINAL
FEW_GestaltSchl_14	Paper-pencil: RG.PP.2 FEW2 Sub 6, spatial-geometry skills, concluding forms, Item_14	Choose one of the three incomplete forms that can be completed to the form above.	0;1		0=Incorrect;1=Correct		NOMINAL
FEW_GestaltSchl_15	Paper-pencil: RG.PP.2 FEW2 Sub 6, spatial-geometry skills, concluding forms, Item_15	Choose one of the three incomplete forms that can be completed to the form above.	0;1		0=Incorrect;1=Correct		NOMINAL
FEW_GestaltSchl_16	Paper-pencil: RG.PP.2 FEW2 Sub 6, spatial-geometry skills, concluding forms, Item_16	Choose one of the three incomplete forms that can be completed to the form above.	0;1		0=Incorrect;1=Correct		NOMINAL
FEW_GestaltSchl_17	Paper-pencil: RG.PP.2 FEW2 Sub 6, spatial-geometry skills, concluding forms, Item_17	Choose one of the three incomplete forms that can be completed to the form above.	0;1		0=Incorrect;1=Correct		NOMINAL
FEW_GestaltSchl_18	Paper-pencil: RG.PP.2 FEW2 Sub 6, spatial-geometry skills, concluding forms, Item_18	Choose one of the three incomplete forms that can be completed to the form above.	0;1		0=Incorrect;1=Correct		NOMINAL
FEW_GestaltSchl_19	Paper-pencil: RG.PP.2 FEW2 Sub 6, spatial-geometry skills, concluding forms, Item_19	Choose one of the three incomplete forms that can be completed to the form above.	0;1		0=Incorrect;1=Correct		NOMINAL
FEW_GestaltSchl_20	Paper-pencil: RG.PP.2 FEW2 Sub 6, spatial-geometry skills, concluding forms, Item_20	Choose one of the three incomplete forms that can be completed to the form above.	0;1		0=Incorrect;1=Correct		NOMINAL
PP_Rotation_1	Paper-pencil: RG.PP.1b, spatial-geometry skills, rotating forms, Item_1	Try to rotate the form until it fits the figure shown in the booklet.	0;1		0=Incorrect;1=Correct		NOMINAL
PP_Rotation_2	Paper-pencil: RG.PP.1b, spatial-geometry skills, rotating forms, Item_2	Try to rotate the form until it fits the figure shown in the booklet.	0;1		0=Incorrect;1=Correct		NOMINAL
PP_Rotation_3	Paper-pencil: RG.PP.1b, spatial-geometry skills, rotating forms, Item_3	Try to rotate the form until it fits the figure shown in the booklet.	0;1		0=Incorrect;1=Correct		NOMINAL
PP_Rotation_4	Paper-pencil: RG.PP.1b, spatial-geometry skills, rotating forms, Item_4	Try to rotate the form until it fits the figure shown in the booklet.	0;1		0=Incorrect;1=Correct		NOMINAL
PP_Rotation_5	Paper-pencil: RG.PP.1b, spatial-geometry skills, rotating forms, Item_5	Try to rotate the form until it fits the figure shown in the booklet.	0;1		0=Incorrect;1=Correct		NOMINAL
PP_Rotation_6	Paper-pencil: RG.PP.1b, spatial-geometry skills, rotating forms, Item_6	Try to rotate the form until it fits the figure shown in the booklet.	0;1		0=Incorrect;1=Correct		NOMINAL
PP_Rotation_7	Paper-pencil: RG.PP.1b, spatial-geometry skills, rotating forms, Item_7	Try to rotate the form until it fits the figure shown in the booklet.	0;1		0=Incorrect;1=Correct		NOMINAL
PP_Rotation_8	Paper-pencil: RG.PP.1b, spatial-geometry skills, rotating forms, Item_8	Try to rotate the form until it fits the figure shown in the booklet.	0;1		0=Incorrect;1=Correct		NOMINAL
PP_Tangram_T1	Paper-pencil: RG.PP.4, spatial-geometry skills, building figures, Test	Put the forms together until they fit the figure shown in the booklet.	0;1;2		0=Incorrect;1=>50% correct; 2=100% correct;		ORDINAL
PP_Tangram_1	Paper-pencil: RG.PP.4, spatial-geometry skills, building figures, Item_1	Put the forms together until they fit the figure shown in the booklet.	0;1;2		0=Incorrect;1=>50% correct; 2=100% correct;		ORDINAL
PP_Tangram_2	Paper-pencil: RG.PP.4, spatial-geometry skills, building figures, Item_2	Put the forms together until they fit the figure shown in the booklet.	0;1;2		0=Incorrect;1=>50% correct; 2=100% correct;		ORDINAL
PP_Tangram_3	Paper-pencil: RG.PP.4, spatial-geometry skills, building figures, Item_3	Put the forms together until they fit the figure shown in the booklet.	0;1;2		0=Incorrect;1=>50% correct; 2=100% correct;		ORDINAL
PP_Tangram_4	Paper-pencil: RG.PP.4, spatial-geometry skills, building figures, Item_4	Put the forms together until they fit the figure shown in the booklet.	0;1;2		0=Incorrect;1=>50% correct; 2=100% correct;		ORDINAL
PP_Tangram_5	Paper-pencil: RG.PP.4, spatial-geometry skills, building figures, Item_5	Put the forms together until they fit the figure shown in the booklet.	0;1;2		0=Incorrect;1=>50% correct; 2=100% correct;		ORDINAL
PP_Tangram_6	Paper-pencil: RG.PP.4, spatial-geometry skills, building figures, Item_6	Put the forms together until they fit the figure shown in the booklet.	0;1;2		0=Incorrect;1=>50% correct; 2=100% correct;		ORDINAL
PP_Tangram_7	Paper-pencil: RG.PP.4, spatial-geometry skills, building figures, Item_7	Put the forms together until they fit the figure shown in the booklet.	0;1;2		0=Incorrect;1=>50% correct; 2=100% correct;		ORDINAL
PP_Tangram_8	Paper-pencil: RG.PP.4, spatial-geometry skills, building figures, Item_8	Put the forms together until they fit the figure shown in the booklet.	0;1;2		0=Incorrect;1=>50% correct; 2=100% correct;		ORDINAL
PP_Tangram_9	Paper-pencil: RG.PP.4, spatial-geometry skills, building figures, Item_9	Put the forms together until they fit the figure shown in the booklet.	0;1;2		0=Incorrect;1=>50% correct; 2=100% correct;		ORDINAL
PP_Tangram_10	Paper-pencil: RG.PP.4, spatial-geometry skills, building figures, Item_10	Put the forms together until they fit the figure shown in the booklet.	0;1;2		0=Incorrect;1=>50% correct; 2=100% correct;		ORDINAL
FEW_Abz_1	Paper-pencil: RG.PP.5 FEW2 Sub3, spatial-geometry skills, reproduce forms, Item_1	Try to reproduce the form you can see above.	0;1;2		0=Incorrect;1=>50% correct; 2=100% correct;		ORDINAL
FEW_Abz_2	Paper-pencil: RG.PP.5 FEW2 Sub3, spatial-geometry skills, reproduce forms, Item_2	Try to reproduce the form you can see above.	0;1;2		0=Incorrect;1=>50% correct; 2=100% correct;		ORDINAL
FEW_Abz_3	Paper-pencil: RG.PP.5 FEW2 Sub3, spatial-geometry skills, reproduce forms, Item_3	Try to reproduce the form you can see above.	0;1;2		0=Incorrect;1=>50% correct; 2=100% correct;		ORDINAL
FEW_Abz_4	Paper-pencil: RG.PP.5 FEW2 Sub3, spatial-geometry skills, reproduce forms, Item_4	Try to reproduce the form you can see above.	0;1;2		0=Incorrect;1=>50% correct; 2=100% correct;		ORDINAL
FEW_Abz_5	Paper-pencil: RG.PP.5 FEW2 Sub3, spatial-geometry skills, reproduce forms, Item_5	Try to reproduce the form you can see above.	0;1;2		0=Incorrect;1=>50% correct; 2=100% correct;		ORDINAL
FEW_Abz_6	Paper-pencil: RG.PP.5 FEW2 Sub3, spatial-geometry skills, reproduce forms, Item_6	Try to reproduce the form you can see above.	0;1;2		0=Incorrect;1=>50% correct; 2=100% correct;		ORDINAL
FEW_Abz_7	Paper-pencil: RG.PP.5 FEW2 Sub3, spatial-geometry skills, reproduce forms, Item_7	Try to reproduce the form you can see above.	0;1;2		0=Incorrect;1=>50% correct; 2=100% correct;		ORDINAL
FEW_Abz_8	Paper-pencil: RG.PP.5 FEW2 Sub3, spatial-geometry skills, reproduce forms, Item_8	Try to reproduce the form you can see above.	0;1;2		0=Incorrect;1=>50% correct; 2=100% correct;		ORDINAL
FEW_Abz_9	Paper-pencil: RG.PP.5 FEW2 Sub3, spatial-geometry skills, reproduce forms, Item_9	Try to reproduce the form you can see above.	0;1;2		0=Incorrect;1=>50% correct; 2=100% correct;		ORDINAL
FEW_Abz_10	Paper-pencil: RG.PP.5 FEW2 Sub3, spatial-geometry skills, reproduce forms, Item_10	Try to reproduce the form you can see above.	0;1;2		0=Incorrect;1=>50% correct; 2=100% correct;		ORDINAL
FEW_Abz_11	Paper-pencil: RG.PP.5 FEW2 Sub3, spatial-geometry skills, reproduce forms, Item_11	Try to reproduce the form you can see above.	0;1;2		0=Incorrect;1=>50% correct; 2=100% correct;		ORDINAL
FEW_Abz_12	Paper-pencil: RG.PP.5 FEW2 Sub3, spatial-geometry skills, reproduce forms, Item_12	Try to reproduce the form you can see above.	0;1;2		0=Incorrect;1=>50% correct; 2=100% correct;		ORDINAL
FEW_Abz_13	Paper-pencil: RG.PP.5 FEW2 Sub3, spatial-geometry skills, reproduce forms, Item_13	Try to reproduce the form you can see above.	0;1;2		0=Incorrect;1=>50% correct; 2=100% correct;		ORDINAL
FEW_Abz_14	Paper-pencil: RG.PP.5 FEW2 Sub3, spatial-geometry skills, reproduce forms, Item_14	Try to reproduce the form you can see above.	0;1;2		0=Incorrect;1=>50% correct; 2=100% correct;		ORDINAL
FEW_Abz_15	Paper-pencil: RG.PP.5 FEW2 Sub3, spatial-geometry skills, reproduce forms, Item_15	Try to reproduce the form you can see above.	0;1;2		0=Incorrect;1=>50% correct; 2=100% correct;		ORDINAL
FEW_Abz_16	Paper-pencil: RG.PP.5 FEW2 Sub3, spatial-geometry skills, reproduce forms, Item_16	Try to reproduce the form you can see above.	0;1;2		0=Incorrect;1=>50% correct; 2=100% correct;		ORDINAL
FEW_Abz_17	Paper-pencil: RG.PP.5 FEW2 Sub3, spatial-geometry skills, reproduce forms, Item_17	Try to reproduce the form you can see above.	0;1;2		0=Incorrect;1=>50% correct; 2=100% correct;		ORDINAL
FEW_Abz_18	Paper-pencil: RG.PP.5 FEW2 Sub3, spatial-geometry skills, reproduce forms, Item_18	Try to reproduce the form you can see above.	0;1;2		0=Incorrect;1=>50% correct; 2=100% correct;		ORDINAL
FEW_Abz_19	Paper-pencil: RG.PP.5 FEW2 Sub3, spatial-geometry skills, reproduce forms, Item_19	Try to reproduce the form you can see above.	0;1;2		0=Incorrect;1=>50% correct; 2=100% correct;		ORDINAL
FEW_Abz_20	Paper-pencil: RG.PP.5 FEW2 Sub3, spatial-geometry skills, reproduce forms, Item_20	Try to reproduce the form you can see above.	0;1;2		0=Incorrect;1=>50% correct; 2=100% correct;		ORDINAL
FEW_RaeumlBez_1	Paper-pencil: RG.PP.6 FEW2 Sub5, spatial-geometry skills, spatial relations, Item_1	1.Connect the dots through lines like above. 2. Draw as many lines as you see above.	0;1;2;3;4;5;6;7;8;9;10				ORDINAL
FEW_RaeumlBez_2	Paper-pencil: RG.PP.6 FEW2 Sub5, spatial-geometry skills, spatial relations, Item_2	1.Connect the dots through lines like above. 2. Draw as many lines as you see above.	0;1;2;3;4;5;6;7;8;9;10				ORDINAL
FEW_RaeumlBez_3	Paper-pencil: RG.PP.6 FEW2 Sub5, spatial-geometry skills, spatial relations, Item_3	1.Connect the dots through lines like above. 2. Draw as many lines as you see above.	0;1;2;3;4;5;6;7;8;9;10				ORDINAL
FEW_RaeumlBez_4	Paper-pencil: RG.PP.6 FEW2 Sub5, spatial-geometry skills, spatial relations, Item_4	1.Connect the dots through lines like above. 2. Draw as many lines as you see above.	0;1;2;3;4;5;6;7;8;9;10				ORDINAL
FEW_RaeumlBez_5	Paper-pencil: RG.PP.6 FEW2 Sub5, spatial-geometry skills, spatial relations, Item_5	1.Connect the dots through lines like above. 2. Draw as many lines as you see above.	0;1;2;3;4;5;6;7;8;9;10				ORDINAL
FEW_RaeumlBez_6	Paper-pencil: RG.PP.6 FEW2 Sub5, spatial-geometry skills, spatial relations, Item_6	1.Connect the dots through lines like above. 2. Draw as many lines as you see above.	0;1;2;3;4;5;6;7;8;9;10				ORDINAL
FEW_RaeumlBez_7	Paper-pencil: RG.PP.6 FEW2 Sub5, spatial-geometry skills, spatial relations, Item_7	1.Connect the dots through lines like above. 2. Draw as many lines as you see above.	0;1;2;3;4;5;6;7;8;9;10				ORDINAL
FEW_RaeumlBez_8	Paper-pencil: RG.PP.6 FEW2 Sub5, spatial-geometry skills, spatial relations, Item_8	1.Connect the dots through lines like above. 2. Draw as many lines as you see above.	0;1;2;3;4;5;6;7;8;9;10				ORDINAL
FEW_RaeumlBez_9	Paper-pencil: RG.PP.6 FEW2 Sub5, spatial-geometry skills, spatial relations, Item_9	1.Connect the dots through lines like above. 2. Draw as many lines as you see above.	0;1;2;3;4;5;6;7;8;9;10				ORDINAL
FEW_RaeumlBez_10	Paper-pencil: RG.PP.6 FEW2 Sub5, spatial-geometry skills, spatial relations, Item_10	1.Connect the dots through lines like above. 2. Draw as many lines as you see above.	0;1;2;3;4;5;6;7;8;9;10				ORDINAL
